# Supplementary material for: The Transcriptional Repressor PerR Senses Sulfane Sulfur by Cysteine Persulfidation at the Structural Zn2+ Site in Synechococcus sp. PCC7002
Source: Antioxidants (Basel). 2023 Feb 9;12(2):423. doi: 10.3390/antiox12020423 (PMC9952342; doi:10.3390/antiox12020423)
Supplement: Supplementary file 1 [file antioxidants-12-00423-s001.zip]

Archive with 2 entries (2 files):
- 3 PerR SI  20230203.pdf
- TableS4.xlsx
