# Supplementary material for: The Transcriptional Repressor PerR Senses Sulfane Sulfur by Cysteine Persulfidation at the Structural Zn2+ Site in Synechococcus sp. PCC7002
Source: Antioxidants (Basel). 2023 Feb 9;12(2):423. doi: 10.3390/antiox12020423 (PMC9952342; doi:10.3390/antiox12020423)
Supplement: Supplementary file 1 [file antioxidants-12-00423-s001.zip › TableS4.xlsx]

## Sheet: The information of PerRs
ID	Accession NO.	Definition	Length	E-value	Interval_from	sequence	Taxynomy information													/INSDSeq/INSDSeq_references/INSDReference/INSDReference_pubmed
1	BAA17777.1	slr1738 [Synechocystis sp. PCC 6803]	139	5.22e-101	Synechocystis sp. PCC 6803	mplnreeiiqtlkerglrvtpqrygvyanllqrrdhpsaeqllfdlnqaaptssqatvysslkalqsvglirevlleegvcrydanvephhhfccrhcgaiedvdweelpavdlgklrvglkaeryeitvhgvcencgd	Bacteria	Cyanobacteria	Synechococcales	Merismopediaceae	Synechocystis	unclassified Synechocystis								SAMD00061113
2	BAC91674.1	glr3733 [Gloeobacter violaceus PCC 7421]	141	3.23e-41	Gloeobacter violaceus PCC 7421	mvdpavlleqkglkvtpqryailrflqqtedhptadqlveqlnrnlpmtsratvyntlstlrdvglvrevtheagvlrydaniephhhficrvcgrfddidwqsfrsldlspiaaryphienvevivrgvcrqcqatshgq	Bacteria	Cyanobacteria	Gloeobacteria	Gloeobacterales	Gloeobacteraceae	Gloeobacter								SAMD00061120
3	BAD80628.1	transcription regulator [Synechococcus elongatus PCC 6301]	149	4.45e-48	Synechococcus elongatus PCC 6301	msasstpsvsirdrlqqaglrvtpqrfavyanllgrhdhptvetilqdinqelpmaskaavygalsvlrevglirevlldegitrydartephhhcrcescggiqdldwtaiapidlsavpagfrpdryevtilgqcaacatsirkpkn	Bacteria	Cyanobacteria	Synechococcales	Synechococcaceae	Synechococcus									SAMD00061073
4	ABW28669.1	ferric uptake regulator [Acaryochloris marina MBIC11017]	139	3.77e-62	Acaryochloris marina MBIC11017	mkqsadtivqvlkekglrvtpqryavyanllsrtdhptvehllqdlnqdfpissqatvysslqalrdvglvrevlleegvsrydanvdphhhfrcrqcgeiedipwncfqeislnnlrpglkaqtyevtvsglcdrcqp	Bacteria	Cyanobacteria	Synechococcales	Acaryochloridaceae	Acaryochloris									SAMN02604308
5	ABW28704.1	ferric uptake regulation protein [Acaryochloris marina MBIC11017]	141	3.13e-63	Acaryochloris marina MBIC11017	mqrqadsiiqtlkakgvrvtpqrfavyadllarsdhptaeqllsdlnqeaptssqatiyktlqalrdvglvrevlleegvcrydanidphhhfrcqscgevedipweqfqtpnfqglrsglqvksyeitvhgycecchtde	Bacteria	Cyanobacteria	Synechococcales	Acaryochloridaceae	Acaryochloris									SAMN02604308
6	ABW31869.1	ferric uptake regulation protein (plasmid) [Acaryochloris marina MBIC11017]	141	4.53e-61	Acaryochloris marina MBIC11017	mqqqadkiiqtlkakglrvtpqrfavyadllarsdhptaeqitnhlnqdgptssqatvysslqalrevglvrevlleegvcrydaniephhhfrcqscgaiediawdqlqdldlkalrpglqvthyeitlyggycnrchpe	Bacteria	Cyanobacteria	Synechococcales	Acaryochloridaceae	Acaryochloris									SAMN02604308
7	ABW33110.1	ferric uptake regulation protein (plasmid) [Acaryochloris marina MBIC11017]	141	5.18e-62	Acaryochloris marina MBIC11017	mqqqadkiiqtlkakglrvtpqrfavyadllarsdhptaeqitnhlnqdgptssqatvysslqalrevglvrevlleegvcrydaniephhhfrcqscgaiediawdqlqdldfkalrpglqvthyeitvhggycnrchpe	Bacteria	Cyanobacteria	Synechococcales	Acaryochloridaceae	Acaryochloris									SAMN02604308
8	ACA99824.1	transcriptional regulator, Fur family [Synechococcus sp. PCC 7002]	165	3.39e-54	Synechococcus sp. PCC 7002	mispwpirqnsphyflvvcsssktmsqafsateirntmkqeglritpqrfavyanllgrqdhptveqiledvnadlpiaskasvysaltvlrevnlvrevlldegvtrydanvnphhhfvcrdcgaiqdlpwqafscfdlgqfatqvtaesyevtvkglcadcra	Bacteria	Cyanobacteria	Synechococcales	Synechococcaceae	Synechococcus	unclassified Synechococcus								SAMN01081740
9	ACB52475.1	transcription regulator, Fur family [Crocosphaera subtropica ATCC 51142]	137	3.06e-61	Crocosphaera subtropica ATCC 51142	mkqeantivnilkkkklrvtpqrfavyanllhrtdhptaeqilndlnkdaptssqatvysalqalrqvglvrevllepgicrydanieahhhfrcrccgviedlpwetfesininglrqgikaeryevivegicdrc	Bacteria	Cyanobacteria	Oscillatoriophycideae	Chroococcales	Aphanothecaceae	Crocosphaera	Crocosphaera subtropica							SAMN02604312
10	BAL28948.1	hypothetical protein SYNGTI_1201 [Synechocystis sp. PCC 6803 substr. GT-I]	139	5.22e-101	Synechocystis sp. PCC 6803 substr. GT-I	mplnreeiiqtlkerglrvtpqrygvyanllqrrdhpsaeqllfdlnqaaptssqatvysslkalqsvglirevlleegvcrydanvephhhfccrhcgaiedvdweelpavdlgklrvglkaeryeitvhgvcencgd	Bacteria	Cyanobacteria	Synechococcales	Merismopediaceae	Synechocystis	unclassified Synechocystis								SAMD00061000
11	BAL32117.1	hypothetical protein SYNPCCN_1200 [Synechocystis sp. PCC 6803 substr. PCC-N]	139	5.22e-101	Synechocystis sp. PCC 6803 substr. PCC-N	mplnreeiiqtlkerglrvtpqrygvyanllqrrdhpsaeqllfdlnqaaptssqatvysslkalqsvglirevlleegvcrydanvephhhfccrhcgaiedvdweelpavdlgklrvglkaeryeitvhgvcencgd	Bacteria	Cyanobacteria	Synechococcales	Merismopediaceae	Synechocystis	unclassified Synechocystis								SAMD00061001
12	BAL35286.1	hypothetical protein SYNPCCP_1200 [Synechocystis sp. PCC 6803 substr. PCC-P]	139	5.22e-101	Synechocystis sp. PCC 6803 substr. PCC-P	mplnreeiiqtlkerglrvtpqrygvyanllqrrdhpsaeqllfdlnqaaptssqatvysslkalqsvglirevlleegvcrydanvephhhfccrhcgaiedvdweelpavdlgklrvglkaeryeitvhgvcencgd	Bacteria	Cyanobacteria	Synechococcales	Merismopediaceae	Synechocystis	unclassified Synechocystis								SAMD00060999
13	AFW93487.1	FUR family transcriptional regulator [Anabaena sp. 90]	141	4.67e-66	Anabaena sp. 90	mqqkandivktlktrglrvtpqrfgvyanllarrdhptvdqimrdlnheaptssqatvyaalqalrevglvrevlleegvsrydanvaphhhfrcnccgaiedinwntfpdidvsqlrqglkveryevtvegvcdvcsthv	Bacteria	Cyanobacteria	Nostocales	Nostocaceae	Anabaena	unclassified Anabaena								SAMN02604187
14	AFY30380.1	Fe2+/Zn2+ uptake regulation protein [Cyanobium gracile PCC 6307]	156	1.48e-10	Cyanobium gracile PCC 6307	mvntpptslaqprslrttlndrgqrltpqrqrvldlferigegshlsaeevhlrlvrsqervslatvyrtlrllssmgllqelelpeggrrfelagdahrdhhhlvcvrcgrteefesgavlaageaaagafgfrllecvlnvralcpacaaeeqg	Bacteria	Cyanobacteria	Synechococcales	Prochlorococcaceae	Cyanobium									SAMN02261330
15	AFY36458.1	ferric uptake regulator, Fur family [Calothrix sp. PCC 7507]	140	8.21e-62	Calothrix sp. PCC 7507	mqhqanaivqtlkskglrvtpqrfavyanllsrtdhptvdqiltelnkdfpvssqatiysslqalrevglvrevlleegvcrydanvgphhhfcccqcgaieditwdtfeyiqlqslrpglrgktyevtvqgicdrcdpe	Bacteria	Cyanobacteria	Nostocales	Calotrichaceae	Calothrix	unclassified Calothrix								SAMN02261328
16	AFY37011.1	ferric uptake regulator, Fur family [Leptolyngbya sp. PCC 7376]	141	1.54e-52	Leptolyngbya sp. PCC 7376	mlksssaneirdvmkheglritpqrfavyanllrrddhptveqiledvnaelpiaskasvysaltilrevnlvrevlldegvtrydanvnphhhfvcrdcgaihdlawqtfscfnleelsddlqaesyevtvkglcktcqd	Bacteria	Cyanobacteria	Pseudanabaenales	Leptolyngbyaceae	Leptolyngbya									SAMN02232033
17	AFY43223.1	ferric uptake regulator, Fur family [Nostoc sp. PCC 7107]	149	3.49e-64	Nostoc sp. PCC 7107	miqvnamqqkadeivktlkrkglrvtpqrfavyanllaredhptvdqiltnlnqdtptssqatvyaalqalrevglvrevlleegvsrydanvglhhhfrckccgaiedigwdtfqcidlnklrsglkaeryevtvqgicdrcqtkyev	Bacteria	Cyanobacteria	Nostocales	Nostocaceae	Nostoc									SAMN02261332
18	AFY47634.1	Fe2+/Zn2+ uptake regulation protein [Nostoc sp. PCC 7524]	138	7.14e-63	Nostoc sp. PCC 7524	mqqqadeiiktlkskglrvtpqrfavyanllaredhptveqiltdlnkdaptssqatvyaalqalrevglvrevlleegvsrydanvaphhhfrcnccrtiediqwntfgnidlgqlrsglkvdrfevivqgvcdrcq	Bacteria	Cyanobacteria	Nostocales	Nostocaceae	Nostoc									SAMN02261333
19	AFY57631.1	Fe2+/Zn2+ uptake regulation protein [Rivularia sp. PCC 7116]	139	1.01e-63	Rivularia sp. PCC 7116	mkkqaseivqilkskglrvtpqrfavysnllnrqdhptaeqilislnqdsptssqatiysslqalrdvglvrevlldegvcrydaniashhhfrcnkcgsiedidwqqvegisfkglrsgltvdnyeltvrgvcdscqn	Bacteria	Cyanobacteria	Nostocales	Rivulariaceae	Rivularia	unclassified Rivularia (in: Bacteria)								SAMN02232049
20	AFY74819.1	Fe2+/Zn2+ uptake regulation protein [Synechococcus sp. PCC 7502]	140	1.62e-50	Synechococcus sp. PCC 7502	mdtstiteimkskglritpqrfsvyanllarcdhptveqiwgdlnqdfsmsskatvystltalkdvglvrevllqdgvsrfdanvrehhhffclnckaiedldwevfhpplvkllrsglkvtgyestiyglcdrcntetn	Bacteria	Cyanobacteria	Synechococcales	Synechococcaceae	Synechococcus	unclassified Synechococcus								SAMN02261356
21	AFZ60645.1	ferric uptake regulator, Fur family [Anabaena cylindrica PCC 7122]	139	5.61e-63	Anabaena cylindrica PCC 7122	mqeqanaivqtlkskglrvtpqrfavyanllcrtdhptveqiltdlnkdfpvssqatiysslqalrevglvrevllqegvsrydanvlphhhfcchkcgaiediawntfnfiglnslrpglrgetyevtvqglcdacgd	Bacteria	Cyanobacteria	Nostocales	Nostocaceae	Anabaena									SAMN02232008
22	AFZ53075.1	ferric uptake regulator, Fur family [Cyanobacterium aponinum PCC 10605]	141	7.39e-65	Cyanobacterium aponinum PCC 10605	mviskdniiktlkskglrvtpqrfavysnllhrcdhptaeqiltdlnqevptlsqatvylslqtlqnvglvkevlleegvcrydanvdphhhflceccgeiedipwesltginisnlrqglkvdrfevtvygrcdrcsdsh	Bacteria	Cyanobacteria	Oscillatoriophycideae	Chroococcales	Geminocystaceae	Cyanobacterium								SAMN02261329
23	AFZ48559.1	ferric uptake regulator, Fur family [Cyanobacterium stanieri PCC 7202]	140	2.7e-59	Cyanobacterium stanieri PCC 7202	mekkadeiikvlkakglrvtpqryavyanllsrndhptaetiltdlnkdaptlsqatiylslqtlrdvglirevllqegvcrydanvsphhhflckrcgkiedipwetfsnlsmdklnpklkvdhyevivqgecnscdcl	Bacteria	Cyanobacteria	Oscillatoriophycideae	Chroococcales	Geminocystaceae	Cyanobacterium								SAMN02232010
24	AGY58118.1	ferric uptake regulator, Fur family [Gloeobacter kilaueensis JS1]	157	2.77e-36	Gloeobacter kilaueensis JS1	mphlscsgspvlpgqnkmvdpailleqqglkvtpqryailqflqqsdshptadelveqlnrnlpmtsratvyntlstlkdvglvhevtheagvlrydaniqphhhficricnrfddidwhlldsldlspiagrypqidnvevivrgvcrqcqgqgtv	Bacteria	Cyanobacteria	Gloeobacteria	Gloeobacterales	Gloeobacteraceae	Gloeobacter								SAMN02604186
25	AIE74215.1	Transcriptional regulator, FUR family [Synechocystis sp. PCC 6714]	139	1.57e-90	Synechocystis sp. PCC 6714	mpltreeiiqtlkerglrvtpqrygvyanllqrqdhpsaeqllldlnqeaptssqatvysslkalqsvglirevlleegicrydanmephhhfccrhcgaiedvewrelpgvdlhrlrpglkaeryeitihgvcescad	Bacteria	Cyanobacteria	Synechococcales	Merismopediaceae	Synechocystis	unclassified Synechocystis								SAMN02471775
26	AJD57830.1	transcriptional regulator [Synechococcus sp. UTEX 2973]	149	4.45e-48	Synechococcus sp. UTEX 2973	msasstpsvsirdrlqqaglrvtpqrfavyanllgrhdhptvetilqdinqelpmaskaavygalsvlrevglirevlldegitrydartephhhcrcescggiqdldwtaiapidlsavpagfrpdryevtilgqcaacatsirkpkn	Bacteria	Cyanobacteria	Synechococcales	Synechococcaceae	Synechococcus	unclassified Synechococcus								SAMN03278348
27	BAQ59651.1	transcriptional regulator [Geminocystis sp. NIES-3708]	137	3.21e-63	Geminocystis sp. NIES-3708	mptsadqiiqtlkskglritpqrfavysnllnrsdhptaeqilkdlnqnaptlsqatiylslqtlrdvglirevllqegvcrydantlphhhfrcrccgqiediawesfsnlrldklrsglkvdkyeviiegkcdrc	Bacteria	Cyanobacteria	Oscillatoriophycideae	Chroococcales	Chroococcaceae	Geminocystis	unclassified Geminocystis							SAMD00025579
28	BAQ66852.1	transcriptional regulator [Geminocystis sp. NIES-3709]	137	1.92e-63	Geminocystis sp. NIES-3709	mpkqadkiiqtlkskglritpqrfavysnllhrsdhptaeqilkdlnqdaptlsqatiylslqtlrdvglirevlleegvcrydanifphhhfrcrccgqiediswesfsnlslnklrsglevdqyevivqgkcdrc	Bacteria	Cyanobacteria	Oscillatoriophycideae	Chroococcales	Chroococcaceae	Geminocystis	unclassified Geminocystis							SAMD00027151
29	ALB43120.1	transcriptional regulator [Anabaena sp. WA102]	141	1.54e-66	Anabaena sp. WA102	mqpkandiiktlknrglrvtpqrfgvyanllaredhptvdqilrdlnqeaptssqatvyaalqalreaglvrevlleegvsrydanvaphhhfrcnccgaiedinwntfpnidvsqlrqglkveryevtvegmcdacgthv	Bacteria	Cyanobacteria	Nostocales	Nostocaceae	Anabaena	unclassified Anabaena								SAMN03568000
30	AMA09505.1	transcriptional regulator [Synechococcus sp. PCC 73109]	141	1.68e-54	Synechococcus sp. PCC 73109	msqafsateirntmkqeglritpqrfavyanllgrqdhptveqiledvnadlpiaskasvysaltvlrevnlvrevlldegvtrydanvnphhhfvcrdcgaiqdlpwqafscfdlgqfatqvtaesyevtvkglcadcra	Bacteria	Cyanobacteria	Synechococcales	Synechococcaceae	Synechococcus	unclassified Synechococcus								SAMN04422304
31	ANV85616.1	transcriptional repressor [Synechococcus sp. PCC 7003]	141	3.46e-54	Synechococcus sp. PCC 7003	msqafsateirntmkqeglritpqrfavyanllgrqdhptveqiledvnadlpiaskasvysaltvlrevnlvrevlldegvtrydanvnphhhfvcrdcgaiqdlpwqafscfdlgqfatqvtaesyevtvkglcaacra	Bacteria	Cyanobacteria	Synechococcales	Synechococcaceae	Synechococcus	unclassified Synechococcus								SAMN04422302
32	ANV87670.1	transcriptional repressor [Synechococcus sp. PCC 7117]	141	1.68e-54	Synechococcus sp. PCC 7117	msqafsateirntmkqeglritpqrfavyanllgrqdhptveqiledvnadlpiaskasvysaltvlrevnlvrevlldegvtrydanvnphhhfvcrdcgaiqdlpwqafscfdlgqfatqvtaesyevtvkglcadcra	Bacteria	Cyanobacteria	Synechococcales	Synechococcaceae	Synechococcus	unclassified Synechococcus								SAMN04422303
33	ANV91921.1	transcriptional repressor [Synechococcus sp. PCC 8807]	141	1.68e-54	Synechococcus sp. PCC 8807	msqafsateirntmkqeglritpqrfavyanllgrqdhptveqiledvnadlpiaskasvysaltvlrevnlvrevlldegvtrydanvnphhhfvcrdcgaiqdlpwqafscfdlgqfatqvtaesyevtvkglcadcra	Bacteria	Cyanobacteria	Synechococcales	Synechococcaceae	Synechococcus	unclassified Synechococcus								SAMN04422305
34	BAW97144.1	transcriptional regulator, Fur family [Synechococcus sp. NIES-970]	164	1.42e-51	Synechococcus sp. NIES-970	miysrsirknsphkrpillfpeampqahtatnirntmkqeglritpqrfavyanllgradhptveqiledvnadlpiaskasiysaltvlrevnlvrevlldegvtrydanvnphhhfvcrgcgaiqdlpwqafscfdlsqfsaevtaesyevtvkglcagcra	Bacteria	Cyanobacteria	Synechococcales	Synechococcaceae	Synechococcus	unclassified Synechococcus								SAMD00051107
35	ASC69114.1	Peroxide-responsive repressor PerR [Halomicronema hongdechloris C2206]	140	1.92e-63	Halomicronema hongdechloris C2206	mgsqatdtigqtlrqqglrvtpqryavyanllqrsdhptveqiltdlnrdlpissqatvysslqalrqvglvrevlleegisrydanvdphhhfrcrqcgcikdiawdalpaldlsqvptdlslesyeitihglcqvcqd	Bacteria	Cyanobacteria	Pseudanabaenales	Prochlorotrichaceae	Halomicronema									SAMN03466112
36	BAZ06685.1	ferric uptake regulator [Calothrix sp. NIES-3974]	164	6.44e-55	Calothrix sp. NIES-3974	mkaiatdyrgiwgimgekqqqseeivqilkskglrvtpqrfavyanlrsrsdhptaeqiwtdlnrdypvssqatiyaalqslreaglvrsvlleegvsrydanvekhhhfrcqccgmiedipwnalneinlqalrpglvaqsyevrvegicdrcsvnqrpengg	Bacteria	Cyanobacteria	Nostocales	Calotrichaceae	Calothrix	unclassified Calothrix								SAMD00081174
37	BAZ13522.1	ferric uptake regulator [Calothrix sp. NIES-4071]	139	1.29e-64	Calothrix sp. NIES-4071	mtklasdiiktlkekglkvtpqrfavyanllsrqdhptaeqilkdlnkeaptssqatvysalqalrdvglvrevlleagvsrydanvekhhhfycrqcnaiedipwetfpdvsldklrpgleaqtyemtvygmcdceck	Bacteria	Cyanobacteria	Nostocales	Calotrichaceae	Calothrix	unclassified Calothrix								SAMD00081178
38	BAZ39854.1	FUR family transcriptional regulator [Calothrix sp. NIES-4101]	156	1.15e-62	Calothrix sp. NIES-4101	myywlivvsreidigmqqqaseivqvlkskklrvtpqrfavyanllgrtdhptveqiladlnqdaptssqatvyaalqalrevdlvrevlldegicrydanisqhhhfrcsccgaiedidwvafppldlsclrpglqaeryevtvkgvcdrcqshs	Bacteria	Cyanobacteria	Nostocales	Calotrichaceae	Calothrix	unclassified Calothrix								SAMD00081173
39	AUC60787.1	peroxide stress response regulator PerR [Cyanobacterium sp. HL-69]	140	9.45e-61	Cyanobacterium sp. HL-69	makkadeiinvlkakglrvtpqryavyanllsrndhptaeniltdlnkdaptlsqatiylslqtlrdvglirevllqegvcrydanvsphhhfrcnccgkiedipwetfsslsidklrsglkvdhyevivqgecnscaen	Bacteria	Cyanobacteria	Oscillatoriophycideae	Chroococcales	Geminocystaceae	Cyanobacterium	unclassified Cyanobacterium							SAMN05326725
40	BBC24854.1	ferric uptake regulation protein [Pseudanabaena sp. ABRG5-3]	139	5.49e-63	Pseudanabaena sp. ABRG5-3	mqkqadrvvqilkskglrvtpqrfavyanlldrqdhptaeqilndlnqnaptssqatvylslqtlrdaglvrevlleqgvcrydanvephhhfrckccgeiedieweafsglgfnqiraglkvdnyevtvsgicdrcnq	Bacteria	Cyanobacteria	Pseudanabaenales	Pseudanabaenaceae	Pseudanabaena									SAMD00051590
41	AUT00107.1	transcriptional repressor [Nostoc sp. CENA543]	138	6.34e-64	Nostoc sp. CENA543	mqqradeiiktlkskglrvtpqrfavyanllertdhptveqiltdlnkdaptssqatvyaalqalrevglvrevlleegvsrydanvaphhhfrckccrtiedvqwnafgnidlsqlrsglkaerfevivqgvcdrcq	Bacteria	Cyanobacteria	Nostocales	Nostocaceae	Nostoc									SAMN07604078
42	AVP89316.1	transcriptional repressor [Synechocystis sp. IPPAS B-1465]	139	5.22e-101	Synechocystis sp. IPPAS B-1465	mplnreeiiqtlkerglrvtpqrygvyanllqrrdhpsaeqllfdlnqaaptssqatvysslkalqsvglirevlleegvcrydanvephhhfccrhcgaiedvdweelpavdlgklrvglkaeryeitvhgvcencgd	Bacteria	Cyanobacteria	Synechococcales	Merismopediaceae	Synechocystis	unclassified Synechocystis								SAMN08708127
43	BBD56580.1	putative ferric uptake regulator, FUR family [Planktothrix agardhii NIES-204]	140	2.13e-50	Planktothrix agardhii NIES-204	megqnktteisqkmkqkglritpqrfavyanllsrydhptvddilteinrelpiaskasvysaltvlrsvglvrevlldegvtrydakvephhhfvceccgqiqdlewdvlgdlplnplppgfrvnayeitvkgccdrcd	Bacteria	Cyanobacteria	Oscillatoriophycideae	Oscillatoriales	Microcoleaceae	Planktothrix								SAMD00071177
44	BBD61609.1	FUR family transcriptional regulator [Nostoc sp. HK-01]	166	6.85e-65	Nostoc sp. HK-01	mkcqekkrynnnlrsvnviqvnamqqkadeivktlkskglrvtpqrfavyanllaredhptvdqiltnlnqdaptssqatvyaalqalrevglvrevlleegvsrydanvglhhhfrckccgaiedigwdtfecidlnklrsglkaeryevtvqgicdrcetkskv	Bacteria	Cyanobacteria	Nostocales	Nostocaceae	Nostoc									SAMD00079807
45	AVZ31062.1	transcriptional regulator PerR [Nodularia spumigena UHCC 0039]	138	3.32e-65	Nodularia spumigena UHCC 0039	mqqeahtiiqtlkskglrvtpqrfavyanllsrsdhptvetiladlnkdfpvssqatiysslqalrevglvqevlleegvcrydanvephhhfccrrcgaiediawetfqcidmkslrpgmrgesyevtvrgwcdscp	Bacteria	Cyanobacteria	Nostocales	Aphanizomenonaceae	Nodularia									SAMN05967630
46	QEI42006.1	Transcriptional regulator PerR [Dolichospermum sp. UHCC 0315A]	141	4.67e-66	Dolichospermum sp. UHCC 0315A	mqqkandivktlktrglrvtpqrfgvyanllarrdhptvdqimrdlnheaptssqatvyaalqalrevglvrevlleegvsrydanvaphhhfrcnccgaiedinwntfpdidvsqlrqglkveryevtvegvcdvcsthv	Bacteria	Cyanobacteria	Nostocales	Aphanizomenonaceae	Dolichospermum	unclassified Dolichospermum								SAMN05967626
47	QIR39264.1	transcriptional repressor [Tolypothrix sp. PCC 7910]	138	3.85e-60	Tolypothrix sp. PCC 7910	mqqqadeiikilkskglrvtpqrfavyanllerrdhptveqiltdlnkdvpissqatvyaalqalrevglvrevlleegvsrydanvaqhhhfrctncrtiediewdtfgnidlshlrpglkaeklevivqgvcdrcq	Bacteria	Cyanobacteria	Nostocales	Tolypothrichaceae	Tolypothrix	unclassified Tolypothrix								SAMN14299416
48	QJB26735.1	transcriptional repressor [Limnospira fusiformis SAG 85.79]	150	2.42e-62	Limnospira fusiformis SAG 85.79	mesgleqteivkrlkgkglkvtpqrfaiyanllsradhptaeqlltdlnkdfpvssqatvytsvqllkevglvrevlleqgvarydgnvaphhhfqcrqckaiadiaweklsqvdlsqlgsglvaesyevtvhglcencagenaqkpdae	Bacteria	Cyanobacteria	Oscillatoriophycideae	Oscillatoriales	Microcoleaceae	Limnospira								SAMN14546157
49	QJB43575.1	transcriptional repressor [Dolichospermum flos-aquae CCAP 1403/13F]	141	4.88e-66	Dolichospermum flos-aquae CCAP 1403/13F	mqqkandivktlktrglrvtpqrfgvyanllarrdhptvdqimrdlnheaptssqatvyaalqalrevglvrevlleegvsrydanvaphhhfrcnccgaiedinwntfpdidvsqlrqglkveryevtvegvcdvcsahv	Bacteria	Cyanobacteria	Nostocales	Aphanizomenonaceae	Dolichospermum									SAMN14567401
50	QLE59182.1	transcriptional repressor [Nostoc sp. TCL26-01]	140	3.81e-61	Nostoc sp. TCL26-01	mqeqanaivqtlksrglrvtpqrfavyanllsrtdhptveqiltelnqdcpvssqatiysslqalreaglvrevlleegvsrydanvaphhhfycrqckaiediawdtfeyiqlkslrpglqgetyevtvqgicdrchek	Bacteria	Cyanobacteria	Nostocales	Nostocaceae	Nostoc									SAMN11588057
51	QNI85160.1	Ferric uptake regulator family protein/ fur family [Synechococcus sp. PROS-7-1]	150	1.52e-07	Synechococcus sp. PROS-7-1	mvldllwsegthlsardifeklnqrgrsightsvyqnlealqsagviecldrasgrlygyrndphshitcmesgaiedldvelppallqdieqrtgyqdrvlhpsaqwsscrdhwrilkrtvtltpvgsraehrersgqgdspfrsrpsr	Bacteria	Cyanobacteria	Synechococcales	Synechococcaceae	Synechococcus	unclassified Synechococcus								SAMN13641343
52	QNP28652.1	transcriptional repressor [Cylindrospermopsis curvispora GIHE-G1]	139	2.36e-62	Cylindrospermopsis curvispora GIHE-G1	mqeqanaiiktlkskglrvtpqrfavyanllsrtdhptvdqiltdlnkdfpvssqatiysslqalrevglvrevllqegvsrydantqphhhfccqrcggiediawdtfecielknlrpglrgktyqvtvhgtcdncre	Bacteria	Cyanobacteria	Nostocales	Aphanizomenonaceae	Cylindrospermopsis									SAMN15834505
53	QQE64613.1	transcriptional repressor [Leptolyngbya sp. BL0902]	140	4.81e-63	Leptolyngbya sp. BL0902	mqqhseeivqtlkakglrvtpqrfavyanllsrydhptaedilgdlnqdaptssqatvysslqalrgvglvrevlleegvrrydanvdphhhfrcktcgaiadipwqalshidlnhlnphwqvdgyevtvhgvcshcqvd	Bacteria	Cyanobacteria	Pseudanabaenales	Leptolyngbyaceae	Leptolyngbya									SAMN13008645
54	QQW28363.1	transcriptional repressor [Arthrospira sp. PCC 9108]	151	5.87e-62	Arthrospira sp. PCC 9108	mesglerteivkrlkgkglkvtpqrfaiyanllsradhptaeqlltdlnkdfpvssqatvytsvqllkevglvrevlldqgvarydgnvaphhhfqcreckaiadiaweklsqvdlsqlgsglvaesyevtvhglcdncarsktqkpdlee	Bacteria	Cyanobacteria	Oscillatoriophycideae	Oscillatoriales	Microcoleaceae	Arthrospira	unclassified Arthrospira							SAMN10440999
55	QSJ17306.1	transcriptional repressor [Nostoc sp. UHCC 0702]	140	6.26e-64	Nostoc sp. UHCC 0702	mqqqanaivqtlkskglrvtpqrfavyanllsrgdhptveqiltdlnkdfpvssqatiysslqalrevglvrevlleegvsrydahvephhhfccrqcgaiediawdtfeciqlnslrpglrgesyevtvqglcdrcnnk	Bacteria	Cyanobacteria	Nostocales	Nostocaceae	Nostoc									SAMN18043900
56	QSV55910.1	MAG: transcriptional repressor [Dolichospermum sp. UKL201]	141	4.67e-66	Dolichospermum sp. UKL201	mqqkandivktlktrglrvtpqrfgvyanllarrdhptvdqimrdlnheaptssqatvyaalqalrevglvrevlleegvsrydanvaphhhfrcnccgaiedinwntfpdidvsqlrqglkveryevtvegvcdvcsthv	Bacteria	Cyanobacteria	Nostocales	Aphanizomenonaceae	Dolichospermum	unclassified Dolichospermum								SAMN14448353
57	QSV57278.1	MAG: transcriptional repressor [Dolichospermum sp. LBC05a]	141	4.67e-66	Dolichospermum sp. LBC05a	mqqkandivktlktrglrvtpqrfgvyanllarrdhptvdqimrdlnheaptssqatvyaalqalrevglvrevlleegvsrydanvaphhhfrcnccgaiedinwntfpdidvsqlrqglkveryevtvegvcdvcsthv	Bacteria	Cyanobacteria	Nostocales	Aphanizomenonaceae	Dolichospermum	unclassified Dolichospermum								SAMN14448374
58	QSV62956.1	MAG: transcriptional repressor [Dolichospermum sp. DL01]	141	1.12e-64	Dolichospermum sp. DL01	mqqkandivktlktrglrvtpqrfgvyanllarqdhptvdqimrdlnheaptssqatvyaalqalrevglvrevlleegvsrydanvaphhhfrcnccgaiedinwntfpdidvsqlrqglkvaryevtvegvcdvcsthv	Bacteria	Cyanobacteria	Nostocales	Aphanizomenonaceae	Dolichospermum	unclassified Dolichospermum								SAMN14448371
59	QSV65612.1	MAG: transcriptional repressor [Aphanizomenon flos-aquae DEX188]	141	5.45e-68	Aphanizomenon flos-aquae DEX188	mqqkandiiktlknrglrvtpqrfgvyanllaredhptvdqilrdlnqeaptssqatvysalqalrevglvrevlleegvcrydaniaphhhfrcsccgaiedinwntfpdldlsqlrqglkveryevtveglcdacstnt	Bacteria	Cyanobacteria	Nostocales	Aphanizomenonaceae	Aphanizomenon									SAMN14448357
60	QSV70997.1	MAG: transcriptional repressor [Aphanizomenon flos-aquae KM1D3_PB]	141	3.25e-66	Aphanizomenon flos-aquae KM1D3_PB	mqqkandiiktlknrglrvtpqrfgvyanllaredhptvdqilrdlnqeaptssqatvyaalqalreaglvrevllqegvsrydanvaphhhfrcnccgaiedinwntfpnidvsqlrqglkveryevtvegmcdacgthv	Bacteria	Cyanobacteria	Nostocales	Aphanizomenonaceae	Aphanizomenon									SAMN14448365
61	QSX67909.1	MAG: transcriptional repressor [Dolichospermum sp. DET69]	138	6.86e-66	Dolichospermum sp. DET69	mqqkandivrtlkdrglrvtpqrfgvyanllaredhptvdqilrdlnqeaptssqatvyaalqalrevglvrevllqegisrydanvaphhhfrcnccgaiedinwnvfpdidvsqlreglkveryevtvegtcdacg	Bacteria	Cyanobacteria	Nostocales	Aphanizomenonaceae	Dolichospermum	unclassified Dolichospermum								SAMN10985291
62	QUS59286.1	transcriptional repressor [Synechocystis sp. PCC 7338]	139	1.76e-98	Synechocystis sp. PCC 7338	mpltreeiiqtlkerglrvtpqrygvyanllqrrdhpsaeqllfdlnqaaptssqatvysslkalqsvglirevlleegvcrydanvephhhfccrhcgaiedvdweelpavdlgklrpglkaeryeitvhgvcencad	Bacteria	Cyanobacteria	Synechococcales	Merismopediaceae	Synechocystis	unclassified Synechocystis								SAMN14786169
63	QUY43078.1	transcriptional repressor [Acaryochloris marina S15]	139	6.6e-62	Acaryochloris marina S15	mkqsadtivqvlkekglrvtpqryavyanllsrtdhptvehllqdlnqdfpissqatvysslqalrdvglvrevlleegvsrydanvdphhhfrcrqcgeiediswncfqeislnnlrpgleaqtyevtvsglcdrcqs	Bacteria	Cyanobacteria	Synechococcales	Acaryochloridaceae	Acaryochloris									SAMN15662376
64	QUY43124.1	transcriptional repressor [Acaryochloris marina S15]	140	4.17e-58	Acaryochloris marina S15	mqqqadkiiqtlkskgvrvtpqrfavyadllarsdhptaeqisshfnqdvptssqatiyktlqalrdvglvrevlleegvcrydanidphhhfrcqscsevediaweqfqtpnfqglrpglqvnhyeltlhgycdrcqsa	Bacteria	Cyanobacteria	Synechococcales	Acaryochloridaceae	Acaryochloris									SAMN15662376
65	QXE24142.1	hypothetical protein B6N60_02846 [Richelia sinica FACHB-800]	148	5.27e-62	Richelia sinica FACHB-800	mqqqanaivqtlkskglrvtpqrfavyanllsrsdhptveqilidlnkdcpvssqatiysslqalreaglvrevlleegvsrydanidahhhfycrccgaiedipwdtfqsiqlkslrrglsaetyevtvkgvcdscdgsvskgtgnr	Bacteria	Cyanobacteria	Nostocales	Nostocaceae	Richelia									SAMN06603501
66	BDA67838.1	ferric uptake regulator [Calothrix sp. PCC 7716]	140	1.52e-62	Calothrix sp. PCC 7716	mkelvddivktlrgkglkvtpqrfavyanllsrqdhptaeqilldlnkqapissqatvysalqalrdvglvrevlleagvsrydanvekhhhfycrecktiedipweafpdvsldklrpglkaqtyevtvygtcncdiqh	Bacteria	Cyanobacteria	Nostocales	Calotrichaceae	Calothrix	unclassified Calothrix								SAMD00392805
67	UAJ71474.1	transcriptional repressor [Synechocystis sp. PCC 7339]	139	1.76e-98	Synechocystis sp. PCC 7339	mpltreeiiqtlkerglrvtpqrygvyanllqrrdhpsaeqllfdlnqaaptssqatvysslkalqsvglirevlleegvcrydanvephhhfccrhcgaiedvdweelpavdlgklrpglkaeryeitvhgvcencad	Bacteria	Cyanobacteria	Synechococcales	Merismopediaceae	Synechocystis	unclassified Synechocystis								SAMN16551562
68	UFP96455.1	transcriptional repressor [Gloeobacter morelensis MG652769]	141	3.16e-40	Gloeobacter morelensis MG652769	mvdpallleqkglkvtpqryailrflqqteehptadqlveqlnrnlpmtsratvyntlstlrdvglvrevtheagvlrydaniephhhficrvcgrfddidwqsfqsldlspiaaryphienvevivrgvcrpcqttghgq	Bacteria	Cyanobacteria	Gloeobacteria	Gloeobacterales	Gloeobacteraceae	Gloeobacter	Gloeobacter morelensis							SAMN16538668
